# Supplementary material for: The Role of Anthropometry in Decision-Making for Injury Prevention Among Elite Flag Football Players
Source: Sports (Basel). 2026 Apr 1;14(4):140. doi: 10.3390/sports14040140 (PMC13119720; doi:10.3390/sports14040140)
Supplement: Supplementary file 1 [file sports-14-00140-s001.zip]

Archive with 2 entries (2 files):
- Body composition and descriptive data.pdf
- Injury questionnaire.pdf
